# Supplementary material for: Conservation and Identity Selection of Cationic Residues Flanking the Hydrophobic Regions in Intermediate Filament Superfamily
Source: Front Chem. 2021 Sep 2;9:752630. doi: 10.3389/fchem.2021.752630 (PMC8443778; doi:10.3389/fchem.2021.752630)
Supplement: Supplementary file 2 [file DataSheet1.XLSX]

## Sheet: Fig 1B
position	Number of diseases
ad	0
eg	12
bcf	1

## Sheet: Fig 2B
site	Proportion of hydrophobic residues (100%)
	position a	position d
I	75	80
II	83.3	83.3
III	66.7	100
IV	75	100
V	83.3	83.3
VI	75	100
VIII	66.7	75
IX	75	75
X	50	66.7

## Sheet: Fig 2C
position	Proportion of cationic residues with different conservation scores (100%)
	79.9-100	59.9-79.9	39.9-59.9	19.9-39.9	0-19.9
eg	1	1	3	6	29
ad	2	0	0	3	8
bcf	1	3	11	7	20

## Sheet: Fig 2D
position	Score of replaceability between cationic residues
	score（site）	score（frequency）
eg	0.205	0.189
ad	0.267	0.229
bcf	0.405	0.491

## Sheet: Fig 2I
r (nm)	Maximum interaction energy / kBT
0.1	-21.5
0.2	-5.375
0.3	-2.38889
0.4	-1.34375
0.5	-0.86
0.6	-0.59722
0.7	-0.43878
0.8	-0.33594
0.9	-0.26543
1	-0.215
1.1	-0.17769
1.2	-0.14931
1.3	-0.12722
1.4	-0.10969
1.5	-0.09556
1.6	-0.08398
1.7	-0.07439
1.8	-0.06636
1.9	-0.05956
2	-0.05375

## Sheet: Fig 2J
position	Maximum interaction energy / kBT
e	-0.41
b	-0.18
f	-0.09

## Sheet: Fig 2K
	Separation / nm
Cal	0.47
Exp	>7
